# Supplementary material for: Distinct pathogenic mutations in ARF1 allow dissection of its dual role in cGAS-STING signalling
Source: EMBO Rep. 2025 Mar 24;26(9):2232–61. doi: 10.1038/s44319-025-00423-7 (PMC7617634; doi:10.1038/s44319-025-00423-7)
Supplement: Supplementary file 3 — Source data Fig. 1 [file 44319_2025_423_MOESM3_ESM.zip]

Archive with 14 entries (9 files):
- Figure 1/
- Figure 1/1A/
- Figure 1/1A/relative mRNA expression Nanostring.xlsx
- Figure 1/1A/Thumbs.db
- Figure 1/1B/
- Figure 1/1B/relative ISRE-SEAP values.xlsx
- Figure 1/1B/Thumbs.db
- Figure 1/1C/
- Figure 1/1C/relative ISRE-Fluc values.xlsx
- Figure 1/1C/Thumbs.db
- Figure 1/1C/Western blots FLAG WT, R19C, R99C.png
- Figure 1/1D/
- Figure 1/1D/relative ISRE-Fluc values.xlsx
- Figure 1/1D/Western Blot FLAG WT, R19C, R99C.png
