# Supplementary material for: Distinct pathogenic mutations in ARF1 allow dissection of its dual role in cGAS-STING signalling
Source: EMBO Rep. 2025 Mar 24;26(9):2232–61. doi: 10.1038/s44319-025-00423-7 (PMC7617634; doi:10.1038/s44319-025-00423-7)
Supplement: Supplementary file 3 — Source data Fig. 1 [file 44319_2025_423_MOESM3_ESM.zip › Figure 1/1A/relative mRNA expression Nanostring.xlsx]

## Sheet: Tabelle1
		Control			AGS3238
		Mean	Upper Limit
	IFI27	1.27	8.92794		25.86
	IFI44L	1.02	1.85688		33.14
	IFIT1	-1.04	1.98384		20.23
	ISG15	-1.01	1.51311		7.18
	RSAD2	-1.09	2.16836		27.35
	SIGLEC1	1.16	3.99927		13.83
	CMPK2	-1.05	1.55641		5.81
	DDX60	1.01	1.21287		6.17
	EPSTI1	1.11	1.51965		11.38
	FBXO39	1.48	2.59115		11.92
	HERC5	-1.06	1.64587		7.92
	HES4	1.39	3.33361		5.93
	IFI44	-1.06	1.5724		18.03
	IFI6	1.01	1.6173		10.61
	IFIH1	1.01	1.2064		2.89
	IRF7	-1.06	1.17992		3.03
	LAMP3	1.17	3.55739		4.76
	LY6E	-1.05	1.30356		7.31
	MX1	-1.01	1.74266		7.29
	NRIR	-1.01	1.42276		8.06
	OAS1	-1.09	1.411		12.22
	OASL	1.03	1.58397		5.07
	OTOF	-1.19	2.45469		3.69
	SPATS2L	-1.01	1.37367		4.22
