# Supplementary material for: Distinct pathogenic mutations in ARF1 allow dissection of its dual role in cGAS-STING signalling
Source: EMBO Rep. 2025 Mar 24;26(9):2232–61. doi: 10.1038/s44319-025-00423-7 (PMC7617634; doi:10.1038/s44319-025-00423-7)
Supplement: Supplementary file 3 — Source data Fig. 1 [file 44319_2025_423_MOESM3_ESM.zip › Figure 1/1B/relative ISRE-SEAP values.xlsx]

## Sheet: Tabelle1
		WT	R19C	R99C	cGAMP	IFNb
		0.3125	3.71875	4.78125	100.188	101.031
		1.21875	3.09375	4	103.375	102.531
		1.46875	3.84375	5.5	102.344	102.938
	p-value		0.0059	0.0029	<0,0001	<0,0001
