# Supplementary material for: Distinct pathogenic mutations in ARF1 allow dissection of its dual role in cGAS-STING signalling
Source: EMBO Rep. 2025 Mar 24;26(9):2232–61. doi: 10.1038/s44319-025-00423-7 (PMC7617634; doi:10.1038/s44319-025-00423-7)
Supplement: Supplementary file 3 — Source data Fig. 1 [file 44319_2025_423_MOESM3_ESM.zip › Figure 1/1C/relative ISRE-Fluc values.xlsx]

## Sheet: Tabelle1
			WT			R19C			R99C			WT w/o STING			R19C w/o STING			R99C w/o STING						WT			R19C			R99C			WT w/o STING			R19C w/o STING			R99C w/o STING
			1			1			1			1			1			1						Mean	SD	N	Mean	SD	N	Mean	SD	N	Mean	SD	N	Mean	SD	N	Mean	SD	N
			1.22796	1.3389	1.25411	0.883299	1.14739	1.35012	1.80146	1.12939	1.63062	0.867465	0.713451	0.814546	0.716579	0.869362	0.736145	1.02362	0.857958	1.53102			AUC	4.624	0.4922	3	8.321	0.7781	3	7.67	0.6549	3	3.735	0.2215	3	3.511	0.2475	3	5.032	0.453	3
			1.35353	0.620266	1.27025	2.01081	1.4086	1.60714	2.04242	2.06455	1.9063	0.848346	0.945495	1.09794	1.19676	0.769866	0.881507	1.57921	0.954831	1.3364
			0.700259	1.07401	1.80252	4.02323	2.32689	2.55963	3.06218	2.03835	1.89675	0.994144	0.89023	1.12389	0.952658	0.808213	0.733623	1.27088	0.932024	1.69305		p-value of AUC						0.0041			0.0038
			1.25132	1.04013	1.16786	4.85248	3.78181	3.65611	3.48644	2.49695	1.89209	1.09203	0.535553	1.1913	1.29202	0.725285	0.718502	1.82601	1.27723	1.7294
