# Supplementary material for: Distinct pathogenic mutations in ARF1 allow dissection of its dual role in cGAS-STING signalling
Source: EMBO Rep. 2025 Mar 24;26(9):2232–61. doi: 10.1038/s44319-025-00423-7 (PMC7617634; doi:10.1038/s44319-025-00423-7)
Supplement: Supplementary file 3 — Source data Fig. 1 [file 44319_2025_423_MOESM3_ESM.zip › Figure 1/1D/relative ISRE-Fluc values.xlsx]

## Sheet: Tabelle1
			R19C			R99C			WT
		0	1			1			1
		10	0.667926	0.684978	1.08404	0.647249	0.785044	1.16011	0.785457	0.688849	1.10547
		20	0.696233	0.820957	1.08364	0.730997	1.07302	1.41332	0.442953	0.453348	0.902252
		30	0.928357	0.884366	1.2291	1.29504	1.60926	2.09351	0.712448	0.637824	1.11776
		40	1.50668	1.82079	2.13196	2.17534	2.16303	3.25306	0.695893	0.908836	1.19027
		50	2.29977	1.9108	2.09533	3.37011	3.68156	3.74204	1.12819	1.26208	1.33547
		60	2.91083	2.47018	2.53189	3.86969	2.90254	3.27934	1.03448	1.20894	1.15681
		70	2.63732	2.80277	2.33509	2.44454	2.21444	2.34642	0.943237	0.879501	0.841758
		80	3.34174	3.01302	2.79759	2.28644	2.74196	2.13222	0.994734	0.887898	0.794749
		90	3.85849	3.48572	3.83626	2.50428	2.18084	2.36781	1.38424	1.1358	1.16506
		100	3.38468	3.18325	3.33422	2.35543	2.12299	1.75635	1.28194	1.06663	1.10188
