# Supplementary material for: Distinct pathogenic mutations in ARF1 allow dissection of its dual role in cGAS-STING signalling
Source: EMBO Rep. 2025 Mar 24;26(9):2232–61. doi: 10.1038/s44319-025-00423-7 (PMC7617634; doi:10.1038/s44319-025-00423-7)
Supplement: Supplementary file 4 — Source data Fig. 2 [file 44319_2025_423_MOESM4_ESM.zip]

Archive with 22 entries (15 files):
- Figure 2/
- Figure 2/2A/
- Figure 2/2A/R19C inset.tif
- Figure 2/2A/R19C overview.tif
- Figure 2/2A/R99C inset.tif
- Figure 2/2A/R99C overview.tif
- Figure 2/2A/Thumbs.db
- Figure 2/2A/WT inset.tif
- Figure 2/2A/WT overview.tif
- Figure 2/2B/
- Figure 2/2B/Thumbs.db
- Figure 2/2B/Western Blot FLAG, TFAM, GAPDH - vector, WT, R19C, R99C, ABT-QVD.png
- Figure 2/2C/
- Figure 2/2C/reletive cytosolic MT-DLoop values.xlsx
- Figure 2/2D/
- Figure 2/2D/relative ISRE-SEAP values.xlsx
- Figure 2/2D/Thumbs.db
- Figure 2/2D/Western Blot FLAG WT, R19C, R99C.png
- Figure 2/2E/
- Figure 2/2E/releative mRNA expression Mx1.xlsx
- Figure 2/2F/
- Figure 2/2F/releative mRNA expression Oas1.xlsx
