# Supplementary material for: Distinct pathogenic mutations in ARF1 allow dissection of its dual role in cGAS-STING signalling
Source: EMBO Rep. 2025 Mar 24;26(9):2232–61. doi: 10.1038/s44319-025-00423-7 (PMC7617634; doi:10.1038/s44319-025-00423-7)
Supplement: Supplementary file 4 — Source data Fig. 2 [file 44319_2025_423_MOESM4_ESM.zip › Figure 2/2C/reletive cytosolic MT-DLoop values.xlsx]

## Sheet: Tabelle1
			vector	WT	R19C	R99C	ABT-737 + Q-VD-OPH
			1.01487	0.49522	0.26109	1.92294	4.23907
			0.985346	0.74236	0.321399	0.626407	6.38439
			1.10459	0.841842	0.795751	3.55378	23.7574
			0.905313	0.809941	0.837551	1.62374	61.7127
			1.00764	0.968931	0.527669	1.92054	43.4895
			0.992415	1.05354	0.662239	1.42709	66.2793
		p-value			0.0763	0.0471	0.0289
