# Supplementary material for: Distinct pathogenic mutations in ARF1 allow dissection of its dual role in cGAS-STING signalling
Source: EMBO Rep. 2025 Mar 24;26(9):2232–61. doi: 10.1038/s44319-025-00423-7 (PMC7617634; doi:10.1038/s44319-025-00423-7)
Supplement: Supplementary file 4 — Source data Fig. 2 [file 44319_2025_423_MOESM4_ESM.zip › Figure 2/2D/relative ISRE-SEAP values.xlsx]

## Sheet: Tabelle1
				WT			R19C			R99C				WT			R19C			R99C
				1			1			1					Mean	SD	N	Mean	SD	N	Mean	SD	N
				1.03	1.45	0.87	0.97	1.07	1.23	1.62	1.4	1.75		AUC	4.262	0.2653	3	4.367	0.1941	3	6.972	0.3171	3
				0.9	1.16	1.12	0.92	0.99	1.18	1.74	1.59	1.84
				1.04	0.8	1.08	1.04	1.1	1.26	1.69	1.64	2.07		p-value AUC					0.6121			0.0004
				1.21	1.1	1.36	0.96	1.39	1.33	2.82	3.1	2.23
