# Supplementary material for: Distinct pathogenic mutations in ARF1 allow dissection of its dual role in cGAS-STING signalling
Source: EMBO Rep. 2025 Mar 24;26(9):2232–61. doi: 10.1038/s44319-025-00423-7 (PMC7617634; doi:10.1038/s44319-025-00423-7)
Supplement: Supplementary file 4 — Source data Fig. 2 [file 44319_2025_423_MOESM4_ESM.zip › Figure 2/2E/releative mRNA expression Mx1.xlsx]

## Sheet: Tabelle1
			WT1	R19C	WT2	WT3
			256.39	624.422	154.083	307.445
			242.887	579.341	144.65	109.771
			228.097	638.765	204.216	22.3571
		p-value	0.0005		<0,0001	0.0267
