# Supplementary material for: Distinct pathogenic mutations in ARF1 allow dissection of its dual role in cGAS-STING signalling
Source: EMBO Rep. 2025 Mar 24;26(9):2232–61. doi: 10.1038/s44319-025-00423-7 (PMC7617634; doi:10.1038/s44319-025-00423-7)
Supplement: Supplementary file 4 — Source data Fig. 2 [file 44319_2025_423_MOESM4_ESM.zip › Figure 2/2F/releative mRNA expression Oas1.xlsx]

## Sheet: Tabelle1
			WT1	R19C	WT2	WT3
			3312.9	5100.48	1131.75	1908.76
			2759.41	5121.02	920.865	756.184
			2158.32	6749.28	1752.27	147.451
		p-value	0.016		0.0067	0.0033
