# Supplementary material for: Distinct pathogenic mutations in ARF1 allow dissection of its dual role in cGAS-STING signalling
Source: EMBO Rep. 2025 Mar 24;26(9):2232–61. doi: 10.1038/s44319-025-00423-7 (PMC7617634; doi:10.1038/s44319-025-00423-7)
Supplement: Supplementary file 5 — Source data Fig. 3 [file 44319_2025_423_MOESM5_ESM.zip]

Archive with 15 entries (9 files):
- Figure 3/
- Figure 3/3A/
- Figure 3/3A/R19C_overview.tif
- Figure 3/3A/Thumbs.db
- Figure 3/3A/WT_overview.tif
- Figure 3/3B/
- Figure 3/3B/Quantification Golgi fragmentation.xlsx
- Figure 3/3C/
- Figure 3/3C/Western Blot COPG, FLAG, GAPDH -  vector, WT, R19C, R99C.png
- Figure 3/3D/
- Figure 3/3D/relative GTPase activity.xlsx
- Figure 3/3D/Thumbs.db
- Figure 3/3D/Western Blot FLAG -  vector, WT, R19C, R99C, Q71L.png
- Figure 3/3E/
- Figure 3/3E/Quantification Colocalisation VSV-G and Gm130.xlsx
