# Supplementary material for: Distinct pathogenic mutations in ARF1 allow dissection of its dual role in cGAS-STING signalling
Source: EMBO Rep. 2025 Mar 24;26(9):2232–61. doi: 10.1038/s44319-025-00423-7 (PMC7617634; doi:10.1038/s44319-025-00423-7)
Supplement: Supplementary file 5 — Source data Fig. 3 [file 44319_2025_423_MOESM5_ESM.zip › Figure 3/3B/Quantification Golgi fragmentation.xlsx]

## Sheet: Tabelle1
				normal	fragmented
			WT	15	5
			R19C	8	17
