# Supplementary material for: Distinct pathogenic mutations in ARF1 allow dissection of its dual role in cGAS-STING signalling
Source: EMBO Rep. 2025 Mar 24;26(9):2232–61. doi: 10.1038/s44319-025-00423-7 (PMC7617634; doi:10.1038/s44319-025-00423-7)
Supplement: Supplementary file 5 — Source data Fig. 3 [file 44319_2025_423_MOESM5_ESM.zip › Figure 3/3D/relative GTPase activity.xlsx]

## Sheet: Tabelle1
		vector	WT	R19C	R99C	Q71L
		0	100	47.8129	76.113	33.5227
		0	100	21.7544	71.7933	69.5517
		0	100	23.9259	62.1031	22.7818
	p-value			0.0144	0.0185	0.0546
