# Supplementary material for: Distinct pathogenic mutations in ARF1 allow dissection of its dual role in cGAS-STING signalling
Source: EMBO Rep. 2025 Mar 24;26(9):2232–61. doi: 10.1038/s44319-025-00423-7 (PMC7617634; doi:10.1038/s44319-025-00423-7)
Supplement: Supplementary file 5 — Source data Fig. 3 [file 44319_2025_423_MOESM5_ESM.zip › Figure 3/3E/Quantification Colocalisation VSV-G and Gm130.xlsx]

## Sheet: Tabelle1
			vector				WT				R19C				R99C
			37°C	37°C/32°C	37°C/32°C/40°C		37°C	37°C/32°C	37°C/32°C/40°C		37°C	37°C/32°C	37°C/32°C/40°C		37°C	37°C/32°C	37°C/32°C/40°C
			0.184	0.373	0.363		0.32	0.333	0.218		0.274	0.299	0.309		0.498	0.395	0.655
			0.161	0.308	0.39		0.272	0.306	0.284		0.228	0.709	0.506		0.4	0.37	0.357
			0.175	0.34	0.235		0.281	0.284	0.395		0.14	0.298	0.469		0.304	0.248	0.373
			0.232	0.558	0.225		0.293	0.363	0.532		0.234	0.406	0.534		0.067	0.523	0.217
			0.199	0.422	0.276		0.293	0.493	0.273		0.324	0.417	0.524		0.21	0.382	0.318
			0.173	0.441	0.225		0.338	0.407	0.343		0.223	0.575	0.325		0.222	0.336	0.529
			0.164	0.342	0.139		0.143	0.363	0.428		0.223	0.598	0.534		0.414	0.353	0.694
			0.239	0.315	0.358		0.159	0.276	0.237		0.349	0.438	0.337		0.284	0.285	0.597
			0.221	0.674	0.375		0.316	0.379	0.282		0.257	0.42	0.319		0.152	0.308	0.33
			0.196	0.267	0.189		0.26	0.371	0.369		0.345	0.407	0.652		0.18	0.418	0.558
			0.208	0.396	0.306		0.244	0.33	0.184		0.298	0.402	0.365		0.22	0.426	0.116
			0.223	0.601	0.27		0.153	0.371	0.38		0.283	0.531	0.548		0.336	0.43	0.56
			0.244	0.393	0.265		0.283	0.291	0.253		0.162	0.324	0.535		0.268	0.485	0.555
			0.376	0.352	0.295		0.232	0.37	0.162		0.378	0.393	0.369		0.18	0.751	0.337
			0.203	0.355	0.302		0.314	0.431	0.435		0.349	0.333	0.545		0.313	0.205	0.25
			0.154	0.402	0.24		0.321	0.376	0.363		0.387	0.521	0.466		0.256	0.552	0.403
			0.181	0.517	0.232		0.232	0.238	0.375		0.431	0.315	0.48		0.113	0.275	0.474
			0.239	0.515	0.317		0.335	0.537	0.147		0.282	0.53	0.347		0.164	0.475	0.534
			0.193	0.555	0.223		0.259	0.334	0.28		0.38	0.403	0.341		0.166	0.554	0.314
			0.266	0.283	0.218		0.118	0.335	0.185		0.345	0.662	0.305		0.314	0.266	0.654
			0.157	0.392	0.315		0.193	0.53	0.226		0.369	0.369	0.39		0.312	0.347	0.29
			0.179	0.289	0.363		0.188	0.453	0.364		0.18	0.741	0.437		0.219	0.339	0.449
			0.199	0.309	0.299		0.082		0.34		0.245	0.589	0.42		0.232	0.49	0.418
			0.151	0.332	0.134		0.109		0.155		0.286	0.604	0.576		0.312	0.283	0.311
			0.266	0.339	0.275		0.314		0.3		0.259	0.575	0.431		0.246	0.497	0.358
			0.166	0.618	0.264		0.252		0.325			0.398	0.578		0.335
			0.306	0.454	0.432		0.218		0.478			0.488	0.447		0.327
			0.283	0.463	0.218		0.239		0.394			0.434			0.259
			0.168	0.539	0.39		0.195		0.252			0.577			0.238
			0.226		0.229		0.326		0.269			0.352			0.41
			0.233		0.203		0.223		0.245			0.387			0.352
			0.16		0.137		0.172		0.177						0.193
			0.136		0.252		0.216								0.254
			0.162		0.243		0.266								0.46
			0.156		0.367		0.268
			0.164		0.311		0.089
					0.159		0.174
					0.186
					0.33
					0.239
		p-value	<0,0001		<0,0001		<0,0001		0.0056		<0,0001		0.4966		<0,0001		0.5004
