# Supplementary material for: Distinct pathogenic mutations in ARF1 allow dissection of its dual role in cGAS-STING signalling
Source: EMBO Rep. 2025 Mar 24;26(9):2232–61. doi: 10.1038/s44319-025-00423-7 (PMC7617634; doi:10.1038/s44319-025-00423-7)
Supplement: Supplementary file 6 — Source data Fig. 4 [file 44319_2025_423_MOESM6_ESM.zip]

Archive with 51 entries (44 files):
- Figure 4/
- Figure 4/4A/
- Figure 4/4A/R19C.tif
- Figure 4/4A/R19C_GM130.tif
- Figure 4/4A/R19C_merge.tif
- Figure 4/4A/R19C_STING.tif
- Figure 4/4A/R99C.tif
- Figure 4/4A/R99C_GM130.tif
- Figure 4/4A/R99C_merge.tif
- Figure 4/4A/R99C_STING.tif
- Figure 4/4A/Thumbs.db
- Figure 4/4A/vector.tif
- Figure 4/4A/vector_GM130.tif
- Figure 4/4A/vector_merge.tif
- Figure 4/4A/vector_STING.tif
- Figure 4/4A/WT.tif
- Figure 4/4A/WT_GM130.tif
- Figure 4/4A/WT_merge.tif
- Figure 4/4A/WT_STING.tif
- Figure 4/4B/
- Figure 4/4B/Quantification colocalisation STING and GM130.xlsx
- Figure 4/4C/
- Figure 4/4C/R19C.tif
- Figure 4/4C/R19C_GM130.tif
- Figure 4/4C/R19C_merge.tif
- Figure 4/4C/R19C_STING+DAPI.tif
- Figure 4/4C/R99C.tif
- Figure 4/4C/R99C_GM130.tif
- Figure 4/4C/R99C_merge.tif
- Figure 4/4C/R99C_STING+DAPI.tif
- Figure 4/4C/Thumbs.db
- Figure 4/4C/WT+GAMP.tif
- Figure 4/4C/WT+GAMP_GM130.tif
- Figure 4/4C/WT+GAMP_merge.tif
- Figure 4/4C/WT+GAMP_STING+DAPI.tif
- Figure 4/4C/WT.tif
- Figure 4/4C/WT_GM130.tif
- Figure 4/4C/WT_merge.tif
- Figure 4/4C/WT_STING+DAPI.tif
- Figure 4/4D/
- Figure 4/4D/Quantification colocalisation STING and GM130.xlsx
- Figure 4/4E/
- Figure 4/4E/R19C.tif
- Figure 4/4E/R19C_pTBK1+DAPI+GM130.tif
- Figure 4/4E/R19C_pTBK1+DAPI.tif
- Figure 4/4E/Thumbs.db
- Figure 4/4E/WT.tif
- Figure 4/4E/WT_pTBK1+DAPI+GM130.tif
- Figure 4/4E/WT_pTBK1+DAPI.tif
- Figure 4/4F/
- Figure 4/4F/Quantification pTBK1 area.xlsx
