# Supplementary material for: Distinct pathogenic mutations in ARF1 allow dissection of its dual role in cGAS-STING signalling
Source: EMBO Rep. 2025 Mar 24;26(9):2232–61. doi: 10.1038/s44319-025-00423-7 (PMC7617634; doi:10.1038/s44319-025-00423-7)
Supplement: Supplementary file 6 — Source data Fig. 4 [file 44319_2025_423_MOESM6_ESM.zip › Figure 4/4B/Quantification colocalisation STING and GM130.xlsx]

## Sheet: Tabelle1
		vector	WT	R19C	R99C
		0.377	0.733	0.392	0.752
		0.334	0.667	0.63	0.77
		0.583	0.746	0.766	0.498
		0.408	0.641	0.727	0.635
		0.505	0.633	0.704	0.718
		0.642	0.611	0.781	0.4
		0.724	0.353	0.22	0.74
		0.701	0.708	0.652	0.71
		0.66	0.4	0.639	0.747
		0.273	0.387	0.709	0.748
		0.55	0.348	0.728	0.766
		0.727	0.784	0.468	0.279
		0.681	0.787	0.771	0.663
		0.692	0.693	0.709	0.658
		0.636	0.766	0.433	0.734
		0.622	0.346	0.622	0.761
		0.515	0.429	0.679	0.756
		0.327	0.685	0.716	0.687
		0.504	0.648	0.749	0.777
		0.539	0.579	0.796	0.607
		0.62	0.501	0.672	0.556
		0.277	0.808	0.777	0.787
		0.608	0.114	0.759	0.506
		0.688	0.581	0.706	0.746
		0.58	0.715	0.697	0.686
		0.431	0.395	0.6	0.768
		0.332	0.479	0.667	0.708
		0.488	0.286	0.695	0.612
		0.732	0.704	0.751	0.701
		0.423	0.611	0.759	0.449
		0.667	0.567	0.758	0.729
		0.295	0.347	0.59	0.781
		0.639	0.761	0.838
		0.367	0.767	0.779
		0.516
		0.316
		0.661
		0.597
		0.4
		0.47
		0.617
		0.692
	p-value			0.011	0.0153
