# Supplementary material for: Distinct pathogenic mutations in ARF1 allow dissection of its dual role in cGAS-STING signalling
Source: EMBO Rep. 2025 Mar 24;26(9):2232–61. doi: 10.1038/s44319-025-00423-7 (PMC7617634; doi:10.1038/s44319-025-00423-7)
Supplement: Supplementary file 7 — Source data Fig. 5 [file 44319_2025_423_MOESM7_ESM.zip]

Archive with 47 entries (38 files):
- Figure 5/
- Figure 5/5A/
- Figure 5/5A/ARF1 R19C_24h cGAMP.tif
- Figure 5/5A/ARF1 R19C_24h cGAMP_GM130.tif
- Figure 5/5A/ARF1 R19C_24h cGAMP_merge.tif
- Figure 5/5A/ARF1 R19C_24h cGAMP_STING.tif
- Figure 5/5A/ARF1 R19C_4h cGAMP_GM130.tif
- Figure 5/5A/ARF1 R19C_4h cGAMP_merge.tif
- Figure 5/5A/ARF1 R19C_4h cGAMP_original.tif
- Figure 5/5A/ARF1 R19C_4h cGAMP_STING.tif
- Figure 5/5A/ARF1 R19C_8h cGAMP.tif
- Figure 5/5A/ARF1 R19C_8h cGAMP_GM130.tif
- Figure 5/5A/ARF1 R19C_8h cGAMP_merge.tif
- Figure 5/5A/ARF1 R19C_8h cGAMP_STING.tif
- Figure 5/5A/ARF1 WT_24h cGAMP.tif
- Figure 5/5A/ARF1 WT_24h cGAMP_GM130.tif
- Figure 5/5A/ARF1 WT_24h cGAMP_merge.tif
- Figure 5/5A/ARF1 WT_24h cGAMP_STING.tif
- Figure 5/5A/ARF1 WT_4h cGAMP.tif
- Figure 5/5A/ARF1 WT_4h cGAMP_GM130.tif
- Figure 5/5A/ARF1 WT_4h cGAMP_merge.tif
- Figure 5/5A/ARF1 WT_4h cGAMP_STING.tif
- Figure 5/5A/ARF1 WT_8h cGAMP.tif
- Figure 5/5A/ARF1 WT_8h cGAMP_GM130.tif
- Figure 5/5A/ARF1 WT_8h cGAMP_merge.tif
- Figure 5/5A/ARF1 WT_8h cGAMP_STING.tif
- Figure 5/5A/Thumbs.db
- Figure 5/5B/
- Figure 5/5B/Quantification colocalisation STING and GM130 time course.xlsx
- Figure 5/5B/Thumbs.db
- Figure 5/5C/
- Figure 5/5C/Quantification pTBK1 area time course.xlsx
- Figure 5/5C/Thumbs.db
- Figure 5/5D/
- Figure 5/5D/relative mRNA levels OAS1 time course.xlsx
- Figure 5/5D/Thumbs.db
- Figure 5/5E/
- Figure 5/5E/relative mRNA levels Mx1 time course.xlsx
- Figure 5/5E/Thumbs.db
- Figure 5/5F/
- Figure 5/5F/relative mRNA levels Mx1 and Oas1.xlsx
- Figure 5/5F/Western Blot STING, GAPDH -  WT, R19C.png
- Figure 5/5G/
- Figure 5/5G/relative ISRE-SEAP values ARF1 R19C.xlsx
- Figure 5/5G/Thumbs.db
- Figure 5/5H/
- Figure 5/5H/relative ISRE-SEAP values ARF1 R99C.xlsx
