# Supplementary material for: Distinct pathogenic mutations in ARF1 allow dissection of its dual role in cGAS-STING signalling
Source: EMBO Rep. 2025 Mar 24;26(9):2232–61. doi: 10.1038/s44319-025-00423-7 (PMC7617634; doi:10.1038/s44319-025-00423-7)
Supplement: Supplementary file 7 — Source data Fig. 5 [file 44319_2025_423_MOESM7_ESM.zip › Figure 5/5B/Quantification colocalisation STING and GM130 time course.xlsx]

## Sheet: Tabelle1
		WT				R19C					WT					R19C
		4h	8h	24h		4h	8h	24h				Mean	SD	N		Mean	SD	N
		0.521	0.418	0.323		0.511	0.336	0.387			AUC	5.795	1.043	67		6.986	0.87	70
		0.359	0.395	0.34		0.411	0.393	0.453
		0.383	0.392	0.144		0.38	0.385	0.454			p-value AUC					<0,0001
		0.447	0.419	0.243		0.505	0.414	0.389
		0.407	0.382	0.188		0.436	0.466	0.375
		0.431	0.39	0.211		0.485	0.402	0.316
		0.395	0.407	0.31		0.467	0.415	0.343
		0.38	0.436	0.392		0.431	0.451	0.405
		0.424	0.409	0.424		0.562	0.436	0.367
		0.451	0.314	0.379		0.454	0.38	0.363
		0.314	0.32	0.375		0.498	0.381	0.395
		0.375	0.312	0.366		0.534	0.398	0.324
		0.377	0.224	0.321		0.356	0.408	0.33
		0.404	0.271	0.36		0.306	0.418	0.395
		0.445	0.347	0.384		0.35	0.44	0.422
		0.331	0.328	0.329		0.443	0.391	0.402
		0.411	0.392	0.354		0.487	0.381	0.343
		0.453	0.413	0.348		0.45	0.467	0.284
		0.398	0.495	0.28		0.377	0.421	0.34
		0.374	0.358	0.367		0.447	0.388	0.394
		0.378	0.366	0.393		0.496	0.383	0.359
		0.357	0.453	0.413		0.568	0.373	0.446
		0.42	0.436	0.299		0.413	0.472	0.433
		0.256	0.386	0.319		0.282	0.427	0.389
		0.467	0.389	0.364		0.464	0.444	0.407
		0.449	0.388	0.388		0.467	0.37	0.505
		0.427	0.389	0.316		0.454	0.382	0.435
		0.374	0.341	0.216		0.426	0.367	0.316
		0.282	0.382	0.299		0.498	0.422	0.411
		0.336	0.501	0.213		0.415	0.427	0.45
		0.427	0.448	0.279		0.385	0.364	0.337
		0.331	0.19	0.311		0.356	0.341	0.368
		0.359	0.239	0.231		0.368	0.404	0.39
		0.365	0.26	0.241		0.517	0.402	0.427
		0.329	0.145	0.291		0.402	0.435	0.388
		0.469	0.257	0.288		0.347	0.339	0.414
		0.447	0.101	0.314		0.386	0.267	0.468
		0.331	0.216	0.216		0.32	0.291	0.262
		0.33	0.172	0.171		0.454	0.287	0.252
		0.335	0.197	0.163		0.434	0.217	0.182
		0.286	0.243	0.213		0.451	0.253	0.262
		0.393	0.153	0.277		0.375	0.246	0.206
		0.273	0.155	0.177		0.457	0.239	0.372
		0.24	0.241	0.321		0.364	0.29	0.249
		0.361	0.353	0.227		0.342	0.167	0.215
		0.296	0.136	0.231		0.346	0.153	0.295
		0.274	0.153	0.203		0.38	0.318	0.386
		0.35	0.19	0.165		0.484	0.306	0.29
		0.291	0.282	0.151		0.318	0.32	0.342
		0.409	0.25	0.218		0.382	0.304	0.333
		0.363	0.284	0.288		0.429	0.366	0.35
		0.363	0.249	0.14		0.43	0.273	0.341
		0.292	0.246	0.249		0.414	0.278	0.254
		0.372	0.134	0.138		0.369	0.163	0.259
		0.206	0.268	0.21		0.344	0.278	0.289
		0.302	0.224	0.231		0.322	0.388	0.347
		0.195	0.258	0.356		0.295	0.367	0.281
		0.292	0.197	0.261		0.215	0.358	0.329
		0.132	0.167	0.241		0.275	0.408	0.282
		0.271	0.13	0.321		0.192	0.282	0.274
		0.281	0.106	0.217		0.336	0.341	0.284
		0.361	0.267	0.281		0.391	0.347	0.338
		0.4	0.274	0.221		0.281	0.345	0.277
		0.313	0.228	0.222		0.294	0.281	0.299
		0.201	0.246	0.352		0.339	0.238	0.336
		0.349	0.27	0.231		0.361	0.274	0.252
		0.251	0.27	0.207		0.236	0.356	0.123
		0.342		0.183		0.378	0.315	0.246
		0.215		0.2		0.366	0.353	0.29
		0.301		0.204		0.401	0.422	0.298
		0.296		0.205		0.294		0.243
		0.3		0.282		0.227		0.277
				0.215		0.355		0.222
				0.284		0.406		0.288
				0.231		0.381
				0.278		0.35
				0.233		0.37
						0.316
						0.349
						0.446
						0.341
