# Supplementary material for: Distinct pathogenic mutations in ARF1 allow dissection of its dual role in cGAS-STING signalling
Source: EMBO Rep. 2025 Mar 24;26(9):2232–61. doi: 10.1038/s44319-025-00423-7 (PMC7617634; doi:10.1038/s44319-025-00423-7)
Supplement: Supplementary file 7 — Source data Fig. 5 [file 44319_2025_423_MOESM7_ESM.zip › Figure 5/5C/Quantification pTBK1 area time course.xlsx]

## Sheet: Tabelle1
		WT				R19C					WT					R19C
		4h	8h	24h		4h	8h	24h				Mean	SD	N		Mean	SD	N
		5.432	0.22	0.116		6.607	1.489	0.046			AUC	20.1	12.02	100		29.58	20.56	108
		0.296	0.342	0.093		2.166	0.162	0.078
		2.123	2.041	0.131		0.664	1.565	0.038			p-value AUC					<0,0001
		9.339	0.232	0.25		0.885	1.639	0.12
		2.223	1.942	0.04		0.867	3.238	0.042
		3.365	3.762	0.054		5.784	0.168	0.239
		2.048	0.969	0.071		0.244	0.765	0.031
		0.711	0.558	0.898		3.3	1.199	0.05
		1.237	0.209	0.333		0.787	0.482	0.094
		1.475	0.211	0.271		14.148	0.66	0.456
		1.455	0.443	0.052		1.808	0.171	0.167
		0.31	0.252	0.073		0.379	0.26	0.107
		1.368	0.517	0.53		0.767	0.142	0.186
		8.184	1.331	0.176		2.01	4.406	0.064
		7.802	0.455	0.1		0.249	0.281	0.022
		8.662	0.87	0.157		1	0.386	0.156
		2.517	0.782	0.167		4.571	1.35	0.177
		0.346	0.345	0.132		3.788	0.059	0.16
		0.71	2.636	0.1		1.8	0.129	0.038
		1.183	2.658	0.195		2.063	0.224	0.129
		0.571	3.007	1.245		1.608	1.198	0.126
		0.437	0.354	1.296		1.428	0.483	0.291
		2.863	0.865	0.053		12.397	0.085	0.612
		1.774	0.662	0.081		4.718	3.562	0.43
		1.096	0.264	0.165		4.738	0.437	0.3
		1.441	0.475	0.027		12.29	4.481	0.204
		6.716	0.055	0.149		5.035	4.295	0.088
		1.453	0.373	0.076		0.866	0.601	0.136
		1.248	0.12	0.013		3.053	6.798	0.113
		4.126	0.183	0.038		4.679	0.358	0.053
		1.448	0.099	0.023		2.373	1.907	0.057
		0.186	0.194	0.184		15.09	0.341	0.115
		0.503	3.55	0.023		11.101	0.598	0.097
		5.834	1.57	0.02		1.918	0.558	0.085
		5.428	0.538	0.056		5.361	0.234	0.043
		5.519	1.698	0.116		2.913	0.149	0.04
		9.542	1.572	0.393		4.546	0.273	0.2
		17.002	0.426	0.015		0.446	0.357	0.126
		3.881	1.594	0.067		0.395	1.892	0.526
		4.824	0.394	0.105		4.074	0.312	0.051
		13.999	0.938	0.162		2.529	0.16	0.005
		3.001	0.156	0.116		3.351	0.058	0.116
		9.422	2.734	0.144		2.637	1.639	0.028
		1.384	1.072	0.241		2.241	0.153	0.523
		9.092	1.34	0.381		1.753	0.18	1.136
		6.687	4.513	0.017		15.22	0.057	1.194
		6.647	0.236	0.396		7.801	0.112	0.622
		1.785	0.056	0.515		1.278	0.145	0.344
		12.083	0.806	0.391		3.748	1.832	0.1
		6.692	0.234	0.04		2.681	0.276	0.897
		9.787	1.538	0.077		3.141	0.954	1.261
		4.327	0.223	0.423		1.121	0.214	2.665
		8.606	1.05	0.176		2.541	0.238	0.613
		1.041	0.122	0.14		6.892	0.13	0.122
		2.409	0.625	0.187		1.574	0.871	0.13
		2.958	0.358	0.218		1.587	0.542	0.222
		6.745	0.249	0.128		1.465	0.716	0.078
		0.567	0.926	0.225		3.437	0.269	0.109
		0.191	0.245	0.161		1.779	0.697	0.369
		0.093	0.376	0.101		4.998	1.339	0.09
		3.885	0.654	0.019		1.836	11.003	0.139
		6.732	6.197	0.007		6.249	0.61	0.093
		3.876	2.07	0.049		3.139	0.593	0.131
		6.296	5.817	0.106		2.899	0.24	1.34
		0.396	0.694	0.009		6.821	0.098	0.293
		5.504	0.418	0.056		5.843	0.981	0.135
		6.937	3.347	0.06		1.475	0.272	0.532
		2.466	0.607	0.101		3.539	1.209	0.308
		1.703	0.306	0.032		5.936	0.185	0.208
		4.928	0.593	0.06		16.15	0.222	0.048
		3.698	1.068	0.024		18.542	0.128	0.26
		1.744	0.763	0.014		11.073	3.81	0.039
		0.518	0.348	0.09		5.776	2.762	0.073
		0.872	0.612	0.014		1.132	4.47	0.015
		1.742	0.612	0.043		8.46	1.259	0.013
		3.121	1.142	0.086		7.42	1.22	1.012
		0.695	1.456	0.023		9.167	2.399	0.303
		0.965	0.355	0.014		0.189	0.693	0.569
		0.312	1.348	0.02		4.016	11.251	1.031
		0.421	0.418	0.059		1.676	1.309	0.688
		1.745	0.569	0.284		3.651	1.335	0.535
		2.018	0.422	0.099		2.809	3.617	0.204
		3	0.755	0.333		1.141	0.607	0.102
		1.45	0.639	0.92		3.482	4.864	1.026
		4.304	0.306	1.513		2.792	4.493	0.495
		2.28	0.404	0.326		4.127	0.972	0.341
		1.429	1.521	0.363		0.601	0.434	1.352
		3.642	1.269	0.734		3.461	0.255	0.647
		1.172	1.28	0.741		0.158	2.61	0.199
		1.686	0.533	0.646		1.308	2.273	0.946
		1.423	0.456	0.469		6.577	1.407	0.263
		0.776	1.714	0.17		3.224	1.594	1.091
		0.46	1.127	0.142		0.725	2.206	0.701
		0.976	4.219	0.773		2.125	1.074	0.27
		0.799	1.554	0.092		1.291	1.093	0.972
		0.749	2.26	0.619		0.476	1.601	1.83
		2.288	1.578	0.215		0.817	1.23	2.093
		6.659	1.541	0.294		1.205	4.956	2.982
		2.583	2.834	0.245		2.412	6.146	2.333
		1.965	2.549	0.405		3.121	1.523	1.1
		2.827		0.363		1.016	5.33	1.135
		5.29		0.339		3.336	7.942	0.952
		0.739		0.427		9.041	8.417	0.37
		1.791		0.584		1.638	1.419	0.499
		0.659		0.317		1.541	9.041	0.384
		9.006		1.24		1.007	2.73	0.117
		5.263		1.065		0.745	5.812	1.191
		2.024		0.506		2.325	4.312	0.976
		1.906		0.218		1.847	1.44
		0.27		0.492		2.352	0.726
				0.107		2.279	5.849
				0.349		1.974	1.261
				0.2		8.773	0.948
				0.332		2.873	4.926
				0.275		1.924	0.93
						6.589	3.562
						6.113	2.284
						8.555	2.637
						18.775	2.997
						0.57	4.485
						1.005	1.694
						1.145	0.812
						1.164	0.6
						1.532	2.437
						0.829
						1.877
						3.937
						3.673
						4.765
						2.378
						5.614
						1.825
						0.34
						0.289
						2.845
						0.976
						1.525
						3.47
						1.15
