# Supplementary material for: Distinct pathogenic mutations in ARF1 allow dissection of its dual role in cGAS-STING signalling
Source: EMBO Rep. 2025 Mar 24;26(9):2232–61. doi: 10.1038/s44319-025-00423-7 (PMC7617634; doi:10.1038/s44319-025-00423-7)
Supplement: Supplementary file 7 — Source data Fig. 5 [file 44319_2025_423_MOESM7_ESM.zip › Figure 5/5D/relative mRNA levels OAS1 time course.xlsx]

## Sheet: Tabelle1
		days after stimulation	WT1			R19C			WT2			WT3					WT1			R19C			WT2			WT3
		1	3312.9	2759.41	2158.32	5100.48	5121.02	6749.28	1131.75	920.865	1752.27	1908.76	756.184				Mean	SD	N	Mean	SD	N	Mean	SD	N	Mean	SD	N
		2	160.752	96.504	165.893	830.099	557.322	650.628	139.473	159.219	84.8401	32.1712	56.9354	33.4552			1644	290.6	3	4040	503.9	3	875	219	3	736.3	407.7	2
		3	93.1018	71.38	61.4875	281.379	465.873	219.994	18.2353	44.1645	42.5713	12.1719	11.8721	25.0669
		5	17.7433	21.8477	16.2803	49.88	41.5252	54.7546	84.1056	42.3784	55.0104	5.5641	3.78728			p-value		0.0046						0.0032			0.0059
