# Supplementary material for: Distinct pathogenic mutations in ARF1 allow dissection of its dual role in cGAS-STING signalling
Source: EMBO Rep. 2025 Mar 24;26(9):2232–61. doi: 10.1038/s44319-025-00423-7 (PMC7617634; doi:10.1038/s44319-025-00423-7)
Supplement: Supplementary file 7 — Source data Fig. 5 [file 44319_2025_423_MOESM7_ESM.zip › Figure 5/5E/relative mRNA levels Mx1 time course.xlsx]

## Sheet: Tabelle1
		days after stimulation	WT1			R19C			WT2			WT3					WT1			R19C			WT2			WT3
		1	256.39	242.887	228.097	624.422	579.341	638.765	154.083	144.65	204.216	307.445	109.771				Mean	SD	N	Mean	SD	N	Mean	SD	N	Mean	SD	N
		2	27.3913	22.5105	25.396	99.9003	84.0943	102.731	25.0406	42.683	20.9427	5.86823	9.61695	7.62902			174.3	7.861	3	492.7	30.59	3	139	19	3	90.98	73.13	3
		3	17.038	15.4772	12.2468	45.6583	77.0416	32.978	5.44704	13.1838	11.3227	3.13827	2.96485	5.2949
		5	4.51179	6.73529	5.41169	12.3783	10.7307	13.5092	16.4499	7.9188	9.87921	2.63761	8.25445	2.03605		p-value		0.0018						0.0002			0.0048
