# Supplementary material for: Distinct pathogenic mutations in ARF1 allow dissection of its dual role in cGAS-STING signalling
Source: EMBO Rep. 2025 Mar 24;26(9):2232–61. doi: 10.1038/s44319-025-00423-7 (PMC7617634; doi:10.1038/s44319-025-00423-7)
Supplement: Supplementary file 7 — Source data Fig. 5 [file 44319_2025_423_MOESM7_ESM.zip › Figure 5/5F/relative mRNA levels Mx1 and Oas1.xlsx]

## Sheet: Tabelle1
		Mx1									Oas1
			WT			R19C						WT			R19C
		NT	146.526	78.7835	86.6265	100.527	108.754	91.4682			NT	140.572	81.4113	87.3807	103.471	103.492	93.3846
		STING	2.94961	9.87949	12.2956	20.5126	20.2213	18.8117			STING	1.34052	7.66253	11.3568	16.2726	20.67	20.3815
	p-value			0.0445			0.0035						0.0334			0.0004
