# Supplementary material for: Distinct pathogenic mutations in ARF1 allow dissection of its dual role in cGAS-STING signalling
Source: EMBO Rep. 2025 Mar 24;26(9):2232–61. doi: 10.1038/s44319-025-00423-7 (PMC7617634; doi:10.1038/s44319-025-00423-7)
Supplement: Supplementary file 7 — Source data Fig. 5 [file 44319_2025_423_MOESM7_ESM.zip › Figure 5/5G/relative ISRE-SEAP values ARF1 R19C.xlsx]

## Sheet: Tabelle1
		mock	H-151	Amlexanox
		99.9003	16.8933	46.6469
		96.3102	18.3133	41.6595
		103.79	2.4084	38.5376
	p-value		0.001	<0,0001
