# Supplementary material for: Distinct pathogenic mutations in ARF1 allow dissection of its dual role in cGAS-STING signalling
Source: EMBO Rep. 2025 Mar 24;26(9):2232–61. doi: 10.1038/s44319-025-00423-7 (PMC7617634; doi:10.1038/s44319-025-00423-7)
Supplement: Supplementary file 7 — Source data Fig. 5 [file 44319_2025_423_MOESM7_ESM.zip › Figure 5/5H/relative ISRE-SEAP values ARF1 R99C.xlsx]

## Sheet: Tabelle1
		mock	H-151	Amlexanox
		105.332	32.5951	33.0989
		99.0649	37.5386	33.3481
		95.6034	37.4778	39.0295
	p-value		0.0002	0.0001
