# Supplementary material for: Distinct pathogenic mutations in ARF1 allow dissection of its dual role in cGAS-STING signalling
Source: EMBO Rep. 2025 Mar 24;26(9):2232–61. doi: 10.1038/s44319-025-00423-7 (PMC7617634; doi:10.1038/s44319-025-00423-7)
Supplement: Supplementary file 8 — Figure EV2 Source Data [file 44319_2025_423_MOESM8_ESM.zip]

Archive with 15 entries (13 files):
- Figure EV2/
- Figure EV2/2A/
- Figure EV2/2A/R19C.tif
- Figure EV2/2A/R19C_ERGIC-53.tif
- Figure EV2/2A/R19C_FLAG.tif
- Figure EV2/2A/R99C.tif
- Figure EV2/2A/R99C_ERGIC-53.tif
- Figure EV2/2A/R99C_FLAG.tif
- Figure EV2/2A/Thumbs.db
- Figure EV2/2A/Vector.tif
- Figure EV2/2A/Vector_ERGIC-53.tif
- Figure EV2/2A/Vector_FLAG.tif
- Figure EV2/2A/WT.tif
- Figure EV2/2A/WT_ERGIC-53.tif
- Figure EV2/2A/WT_FLAG.tif
