# Supplementary material for: Distinct pathogenic mutations in ARF1 allow dissection of its dual role in cGAS-STING signalling
Source: EMBO Rep. 2025 Mar 24;26(9):2232–61. doi: 10.1038/s44319-025-00423-7 (PMC7617634; doi:10.1038/s44319-025-00423-7)
Supplement: Supplementary file 9 — Figure EV3 Source Data [file 44319_2025_423_MOESM9_ESM.zip]

Archive with 15 entries (13 files):
- Figure EV3/
- Figure EV3/3A/
- Figure EV3/3A/R19C_37-32-40.tif
- Figure EV3/3A/R19C_37-32.tif
- Figure EV3/3A/R19C_37.tif
- Figure EV3/3A/R99C_37-32-40.tif
- Figure EV3/3A/R99C_37-32.tif
- Figure EV3/3A/R99C_37.tif
- Figure EV3/3A/Thumbs.db
- Figure EV3/3A/vector_37-32-40.tif
- Figure EV3/3A/vector_37-32.tif
- Figure EV3/3A/vector_37.tif
- Figure EV3/3A/WT_37-32-40.tif
- Figure EV3/3A/WT_37-32.tif
- Figure EV3/3A/WT_37.tif
